# Supplementary material for: Complement and Coagulation Cascade Activation Regulates the Early Inflammatory Mechanism of Resistance of Suckling Lambs Against Haemonchus contortus
Source: Pathogens. 2025 May 1;14(5):447. doi: 10.3390/pathogens14050447 (PMC12114440; doi:10.3390/pathogens14050447)
Supplement: Supplementary file 1 [file pathogens-14-00447-s001.zip]

Archive with 1 entries (1 files):
- pathogens-3562881-supplementary.xlsx
