# Supplementary material for: Complement and Coagulation Cascade Activation Regulates the Early Inflammatory Mechanism of Resistance of Suckling Lambs Against Haemonchus contortus
Source: Pathogens. 2025 May 1;14(5):447. doi: 10.3390/pathogens14050447 (PMC12114440; doi:10.3390/pathogens14050447)
Supplement: Supplementary file 1 [file pathogens-14-00447-s001.zip › pathogens-3562881-supplementary.xlsx]

## Sheet: Ovine genome annotation
	KEGG	Number of genes				p value
ko04610	Complement and coagulation cascades	32	879	175	14631	1.36194e-08
http://www.kegg.jp/kegg-bin/show_pathway?oas04610/EC:3.4.21.42%09%23FAD548/EC:3.4.21.43%09%23FAD548/EC:3.4.21.47%09%23FF6666/EC:3.4.21.46%09%23FAD548/EC:3.4.21.45%09%23FF6666/EC:3.4.21.34%09%23FAD548/EC:3.4.21.-%09%23FAD548/EC:3.4.21.7%09%23FAD548
pathway_id	pathway_name	pvalue	Gene_name	Gene_ID	KO_ENTRY	EC	Description	FPKM.resistant Santa Ines	FPKM.susceptible Ile de France	fc	log2(fc)	regulation	p value DEGs
ko04610	Complement and coagulation cascades	1.36194e-08	BDKRB2	101120781	K03916	NA	PREDICTED: B2 bradykinin receptor [Ovis aries musimon]	1.71898	0.572464	3.00278	1.5863	up	0.00618362
ko04610	Complement and coagulation cascades	1.36194e-08	C1S	101107688	K01331	EC:3.4.21.42	PREDICTED: complement C1s subcomponent [Ovis aries]	73.0947	35.9114	2.03541	1.02532	up	0.0417943
ko04610	Complement and coagulation cascades	1.36194e-08	C2	101115321	K01332	EC:3.4.21.43	PREDICTED: complement C2 isoform X2 [Ovis aries];PREDICTED: complement C2 isoform X3 [Ovis aries];PREDICTED: complement C2 isoform X1 [Ovis aries]	3.77752	0.67749	5.57576	2.47917	up	1.97008e-06
ko04610	Complement and coagulation cascades	1.36194e-08	C3AR1	101104226	K04009	NA	PREDICTED: C3a anaphylatoxin chemotactic receptor [Ovis aries]	1.39319	0.540191	2.57908	1.36685	up	0.0136743
ko04610	Complement and coagulation cascades	1.36194e-08	C3	101108131	K03990	NA	PREDICTED: LOW QUALITY PROTEIN: complement C3 isoform X1 [Ovis aries]	172.25	31.941	5.39276	2.43103	up	6.80168e-05
ko04610	Complement and coagulation cascades	1.36194e-08	C4BPA	101119740	K04002	NA	PREDICTED: C4b-binding protein alpha chain isoform X2 [Ovis aries];PREDICTED: C4b-binding protein alpha chain isoform X3 [Ovis aries];PREDICTED: C4b-binding protein alpha chain isoform X1 [Ovis aries];PREDICTED: C4b-binding protein alpha chain isoform X4 [Ovis aries]	6.41187	1.18041	5.4319	2.44146	up	0.000409211
ko04610	Complement and coagulation cascades	1.36194e-08	C5AR1	101118296	K04010	NA	PREDICTED: C5a anaphylatoxin chemotactic receptor 1 [Ovis aries]	2.63598	1.07282	2.45707	1.29694	up	0.0265259
ko04610	Complement and coagulation cascades	1.36194e-08	C7	101102931	K03996	NA	PREDICTED: complement component C7 isoform X1 [Ovis aries];PREDICTED: complement component C7 isoform X2 [Ovis aries]	70.8789	19.6551	3.60613	1.85045	up	6.20735e-06
ko04610	Complement and coagulation cascades	1.36194e-08	CFB	101115072	K01335	EC:3.4.21.47	PREDICTED: complement factor B [Ovis aries]	232.911	76.2961	3.05273	1.6101	up	6.57355e-07
ko04610	Complement and coagulation cascades	1.36194e-08	CFD	101115705	K01334	EC:3.4.21.46	PREDICTED: complement factor D [Ovis aries]	15.6065	6.51906	2.39397	1.25941	up	0.00742531
ko04610	Complement and coagulation cascades	1.36194e-08	CFHR5	101122966	K04004	NA	PREDICTED: complement factor H-related protein 5 isoform X1 [Ovis aries];PREDICTED: complement factor H-related protein 5 isoform X2 [Ovis aries]	2.98497	0.879768	3.3929	1.76252	up	0.0212764
ko04610	Complement and coagulation cascades	1.36194e-08	CFI	101119307	K01333	EC:3.4.21.45	PREDICTED: complement factor I [Ovis aries]	153.882	19.3151	7.96691	2.99402	up	7.84058e-10
ko04610	Complement and coagulation cascades	1.36194e-08	CR2	443017	K04012	NA	complement receptor type 2 [Ovis aries];PREDICTED: complement receptor type 2 isoform X4 [Ovis aries];PREDICTED: complement receptor type 2 isoform X1 [Ovis aries];PREDICTED: complement receptor type 2 isoform X2 [Ovis aries]	6.67843	1.0967	6.08957	2.60634	up	0.00379845
ko04610	Complement and coagulation cascades	1.36194e-08	F3	101118918	K03901	NA	PREDICTED: tissue factor isoform X1 [Ovis aries]	28.3129	11.4745	2.46746	1.30303	up	0.004567
ko04610	Complement and coagulation cascades	1.36194e-08	F5	101123649	K03902	NA	PREDICTED: coagulation factor V isoform X1 [Ovis aries]	4.17041	0.306177	13.6209	3.76775	up	0.0584785
ko04610	Complement and coagulation cascades	1.36194e-08	FGA	101102090	K03903	NA	PREDICTED: fibrinogen alpha chain isoform X1 [Ovis aries]	10.6197	26.6304	0.398781	-1.32633	down	0.000892075
ko04610	Complement and coagulation cascades	1.36194e-08	FGG	101123664	K03905	NA	PREDICTED: fibrinogen gamma chain isoform X1 [Ovis aries];PREDICTED: fibrinogen gamma chain isoform X2 [Ovis aries]	4.56484	36.802	0.124038	-3.01115	down	0.000180893
ko04610	Complement and coagulation cascades	1.36194e-08	FGL1	101118665	K03905	NA	PREDICTED: fibrinogen-like protein 1 [Capra hircus]	0.83495	0.119532	6.98517	2.8043	up	0.00707128
ko04610	Complement and coagulation cascades	1.36194e-08	ITGAM	443217	K06461	NA	integrin alpha-M precursor [Ovis aries]	1.88211	0.730198	2.57753	1.36599	up	0.0187693
ko04610	Complement and coagulation cascades	1.36194e-08	ITGAX	101106739	K06462	NA	integrin alpha-X precursor [Ovis aries]	1.1625	0.457889	2.53884	1.34417	up	0.0429363
ko04610	Complement and coagulation cascades	1.36194e-08	KLKB1	101116376	K01324	EC:3.4.21.34	PREDICTED: plasma kallikrein isoform X1 [Ovis aries];PREDICTED: plasma kallikrein isoform X2 [Ovis aries]	0.31991	1.53919	0.207843	-2.26643	down	3.84055e-08
ko04610	Complement and coagulation cascades	1.36194e-08	LOC101120001	101120001	K04002	NA	PREDICTED: apolipoprotein R-like isoform X1 [Ovis aries]	19.059	7.29553	2.61242	1.38539	up	0.0032272
ko04610	Complement and coagulation cascades	1.36194e-08	LOC101123159	101123159	K03989	NA	PREDICTED: complement C4-A-like [Ovis aries]	16.6282	6.30665	2.63662	1.39869	up	0.000617545
ko04610	Complement and coagulation cascades	1.36194e-08	LOC101123419	101123419	K03989	NA	PREDICTED: LOW QUALITY PROTEIN: complement C4-A-like [Capra hircus];PREDICTED: complement C4 isoform X1 [Capra hircus];PREDICTED: complement C4 isoform X3 [Ovis aries];PREDICTED: complement C4 isoform X1 [Ovis aries]	18.5543	7.84384	2.36547	1.24213	up	0.00373978
ko04610	Complement and coagulation cascades	1.36194e-08	LOC101123672	101123672	K03989	NA	PREDICTED: LOW QUALITY PROTEIN: complement C4-A isoform X1 [Ovis aries]	32.7906	14.3636	2.2829	1.19087	up	0.00656515
ko04610	Complement and coagulation cascades	1.36194e-08	MASP1	101111065	K03992	EC:3.4.21.-	PREDICTED: mannan-binding lectin serine protease 1 isoform X3 [Ovis aries];PREDICTED: mannan-binding lectin serine protease 1 isoform X2 [Ovis aries];PREDICTED: mannan-binding lectin serine protease 1 isoform X1 [Ovis aries]	0.099213	0.0142437	6.96538	2.8002	up	0.00484985
ko04610	Complement and coagulation cascades	1.36194e-08	MEGF6	101119490	K03908	NA	PREDICTED: LOW QUALITY PROTEIN: multiple epidermal growth factor-like domains protein 6 isoform X1 [Ovis aries]	0.402818	0.126066	3.19529	1.67595	up	0.0112963
ko04610	Complement and coagulation cascades	1.36194e-08	PRG4	101110076	K06251	NA	PREDICTED: proteoglycan 4 isoform X1 [Ovis aries]	1.02134	0.147631	6.91819	2.7904	up	6.34686e-05
ko04610	Complement and coagulation cascades	1.36194e-08	PROCR	101115814	K06557	NA	PREDICTED: endothelial protein C receptor isoform X2 [Ovis aries];PREDICTED: endothelial protein C receptor isoform X3 [Ovis aries];PREDICTED: endothelial protein C receptor isoform X1 [Ovis aries];PREDICTED: endothelial protein C receptor isoform X4 [Ovis aries]	1.79485	0.682286	2.63065	1.39542	up	0.00268881
ko04610	Complement and coagulation cascades	1.36194e-08	SERPINE1	100381267	K03982	NA	PREDICTED: plasminogen activator inhibitor 1 isoform X1 [Ovis aries]	2.46455	0.890166	2.76864	1.46918	up	0.00686499
ko04610	Complement and coagulation cascades	1.36194e-08	SERPING1	101121454	K04001	NA	PREDICTED: plasma protease C1 inhibitor isoform X1 [Ovis aries]	48.6518	22.3432	2.17748	1.12266	up	0.0100713
ko04610	Complement and coagulation cascades	1.36194e-08	TPSB2	443433	K01315	EC:3.4.21.7	tryptase beta-2 precursor [Ovis aries]	24.6878	2.65933	9.28347	3.21466	up	2.14417e-05

## Sheet: DEGs absent of the map viewer
	KEGG	Number of genes				p value
ko04610	Complement and coagulation cascades	32	879	175	14631	1.36194e-08
http://www.kegg.jp/kegg-bin/show_pathway?oas04610/EC:3.4.21.42%09%23FAD548/EC:3.4.21.43%09%23FAD548/EC:3.4.21.47%09%23FF6666/EC:3.4.21.46%09%23FAD548/EC:3.4.21.45%09%23FF6666/EC:3.4.21.34%09%23FAD548/EC:3.4.21.-%09%23FAD548/EC:3.4.21.7%09%23FAD548
pathway_id	pathway_name	pvalue	Gene_name	Gene_ID	KO_ENTRY	EC	Description	FPKM.resistant Santa Ines	FPKM.susceptible Ile de France	fc	log2(fc)	regulation	p value DEGs
ko04610	Complement and coagulation cascades	1.36194e-08	BDKRB2	101120781	K03916	NA	PREDICTED: B2 bradykinin receptor [Ovis aries musimon]	1.71898	0.572464	3.00278	1.5863	up	0.00618362
ko04610	Complement and coagulation cascades	1.36194e-08	C1S	101107688	K01331	EC:3.4.21.42	PREDICTED: complement C1s subcomponent [Ovis aries]	73.0947	35.9114	2.03541	1.02532	up	0.0417943
ko04610	Complement and coagulation cascades	1.36194e-08	C2	101115321	K01332	EC:3.4.21.43	PREDICTED: complement C2 isoform X2 [Ovis aries];PREDICTED: complement C2 isoform X3 [Ovis aries];PREDICTED: complement C2 isoform X1 [Ovis aries]	3.77752	0.67749	5.57576	2.47917	up	1.97008e-06
ko04610	Complement and coagulation cascades	1.36194e-08	C3AR1	101104226	K04009	NA	PREDICTED: C3a anaphylatoxin chemotactic receptor [Ovis aries]	1.39319	0.540191	2.57908	1.36685	up	0.0136743
ko04610	Complement and coagulation cascades	1.36194e-08	C3	101108131	K03990	NA	PREDICTED: LOW QUALITY PROTEIN: complement C3 isoform X1 [Ovis aries]	172.25	31.941	5.39276	2.43103	up	6.80168e-05
ko04610	Complement and coagulation cascades	1.36194e-08	C4BPA	101119740	K04002	NA	PREDICTED: C4b-binding protein alpha chain isoform X2 [Ovis aries];PREDICTED: C4b-binding protein alpha chain isoform X3 [Ovis aries];PREDICTED: C4b-binding protein alpha chain isoform X1 [Ovis aries];PREDICTED: C4b-binding protein alpha chain isoform X4 [Ovis aries]	6.41187	1.18041	5.4319	2.44146	up	0.000409211
ko04610	Complement and coagulation cascades	1.36194e-08	C5AR1	101118296	K04010	NA	PREDICTED: C5a anaphylatoxin chemotactic receptor 1 [Ovis aries]	2.63598	1.07282	2.45707	1.29694	up	0.0265259
ko04610	Complement and coagulation cascades	1.36194e-08	C7	101102931	K03996	NA	PREDICTED: complement component C7 isoform X1 [Ovis aries];PREDICTED: complement component C7 isoform X2 [Ovis aries]	70.8789	19.6551	3.60613	1.85045	up	6.20735e-06
ko04610	Complement and coagulation cascades	1.36194e-08	CFB	101115072	K01335	EC:3.4.21.47	PREDICTED: complement factor B [Ovis aries]	232.911	76.2961	3.05273	1.6101	up	6.57355e-07
ko04610	Complement and coagulation cascades	1.36194e-08	CFD	101115705	K01334	EC:3.4.21.46	PREDICTED: complement factor D [Ovis aries]	15.6065	6.51906	2.39397	1.25941	up	0.00742531
ko04610	Complement and coagulation cascades	1.36194e-08	CFHR5	101122966	K04004	NA	PREDICTED: complement factor H-related protein 5 isoform X1 [Ovis aries];PREDICTED: complement factor H-related protein 5 isoform X2 [Ovis aries]	2.98497	0.879768	3.3929	1.76252	up	0.0212764
ko04610	Complement and coagulation cascades	1.36194e-08	CFI	101119307	K01333	EC:3.4.21.45	PREDICTED: complement factor I [Ovis aries]	153.882	19.3151	7.96691	2.99402	up	7.84058e-10
ko04610	Complement and coagulation cascades	1.36194e-08	CR2	443017	K04012	NA	complement receptor type 2 [Ovis aries];PREDICTED: complement receptor type 2 isoform X4 [Ovis aries];PREDICTED: complement receptor type 2 isoform X1 [Ovis aries];PREDICTED: complement receptor type 2 isoform X2 [Ovis aries]	6.67843	1.0967	6.08957	2.60634	up	0.00379845
ko04610	Complement and coagulation cascades	1.36194e-08	F3	101118918	K03901	NA	PREDICTED: tissue factor isoform X1 [Ovis aries]	28.3129	11.4745	2.46746	1.30303	up	0.004567
ko04610	Complement and coagulation cascades	1.36194e-08	F5	101123649	K03902	NA	PREDICTED: coagulation factor V isoform X1 [Ovis aries]	4.17041	0.306177	13.6209	3.76775	up	0.0584785
ko04610	Complement and coagulation cascades	1.36194e-08	FGA	101102090	K03903	NA	PREDICTED: fibrinogen alpha chain isoform X1 [Ovis aries]	10.6197	26.6304	0.398781	-1.32633	down	0.000892075
ko04610	Complement and coagulation cascades	1.36194e-08	FGG	101123664	K03905	NA	PREDICTED: fibrinogen gamma chain isoform X1 [Ovis aries];PREDICTED: fibrinogen gamma chain isoform X2 [Ovis aries]	4.56484	36.802	0.124038	-3.01115	down	0.000180893
ko04610	Complement and coagulation cascades	1.36194e-08	FGL1	101118665	K03905	NA	PREDICTED: fibrinogen-like protein 1 [Capra hircus]	0.83495	0.119532	6.98517	2.8043	up	0.00707128
ko04610	Complement and coagulation cascades	1.36194e-08	ITGAM	443217	K06461	NA	integrin alpha-M precursor [Ovis aries]	1.88211	0.730198	2.57753	1.36599	up	0.0187693
ko04610	Complement and coagulation cascades	1.36194e-08	ITGAX	101106739	K06462	NA	integrin alpha-X precursor [Ovis aries]	1.1625	0.457889	2.53884	1.34417	up	0.0429363
ko04610	Complement and coagulation cascades	1.36194e-08	KLKB1	101116376	K01324	EC:3.4.21.34	PREDICTED: plasma kallikrein isoform X1 [Ovis aries];PREDICTED: plasma kallikrein isoform X2 [Ovis aries]	0.31991	1.53919	0.207843	-2.26643	down	3.84055e-08
ko04610	Complement and coagulation cascades	1.36194e-08	LOC101120001	101120001	K04002	NA	PREDICTED: apolipoprotein R-like isoform X1 [Ovis aries]	19.059	7.29553	2.61242	1.38539	up	0.0032272
ko04610	Complement and coagulation cascades	1.36194e-08	LOC101123159	101123159	K03989	NA	PREDICTED: complement C4-A-like [Ovis aries]	16.6282	6.30665	2.63662	1.39869	up	0.000617545
ko04610	Complement and coagulation cascades	1.36194e-08	LOC101123419	101123419	K03989	NA	PREDICTED: LOW QUALITY PROTEIN: complement C4-A-like [Capra hircus];PREDICTED: complement C4 isoform X1 [Capra hircus];PREDICTED: complement C4 isoform X3 [Ovis aries];PREDICTED: complement C4 isoform X1 [Ovis aries]	18.5543	7.84384	2.36547	1.24213	up	0.00373978
ko04610	Complement and coagulation cascades	1.36194e-08	LOC101123672	101123672	K03989	NA	PREDICTED: LOW QUALITY PROTEIN: complement C4-A isoform X1 [Ovis aries]	32.7906	14.3636	2.2829	1.19087	up	0.00656515
ko04610	Complement and coagulation cascades	1.36194e-08	MASP1	101111065	K03992	EC:3.4.21.-	PREDICTED: mannan-binding lectin serine protease 1 isoform X3 [Ovis aries];PREDICTED: mannan-binding lectin serine protease 1 isoform X2 [Ovis aries];PREDICTED: mannan-binding lectin serine protease 1 isoform X1 [Ovis aries]	0.099213	0.0142437	6.96538	2.8002	up	0.00484985
ko04610	Complement and coagulation cascades	1.36194e-08	MEGF6	101119490	K03908	NA	PREDICTED: LOW QUALITY PROTEIN: multiple epidermal growth factor-like domains protein 6 isoform X1 [Ovis aries]	0.402818	0.126066	3.19529	1.67595	up	0.0112963
ko04610	Complement and coagulation cascades	1.36194e-08	PRG4	101110076	K06251	NA	PREDICTED: proteoglycan 4 isoform X1 [Ovis aries]	1.02134	0.147631	6.91819	2.7904	up	6.34686e-05
ko04610	Complement and coagulation cascades	1.36194e-08	PROCR	101115814	K06557	NA	PREDICTED: endothelial protein C receptor isoform X2 [Ovis aries];PREDICTED: endothelial protein C receptor isoform X3 [Ovis aries];PREDICTED: endothelial protein C receptor isoform X1 [Ovis aries];PREDICTED: endothelial protein C receptor isoform X4 [Ovis aries]	1.79485	0.682286	2.63065	1.39542	up	0.00268881
ko04610	Complement and coagulation cascades	1.36194e-08	SERPINE1	100381267	K03982	NA	PREDICTED: plasminogen activator inhibitor 1 isoform X1 [Ovis aries]	2.46455	0.890166	2.76864	1.46918	up	0.00686499
ko04610	Complement and coagulation cascades	1.36194e-08	SERPING1	101121454	K04001	NA	PREDICTED: plasma protease C1 inhibitor isoform X1 [Ovis aries]	48.6518	22.3432	2.17748	1.12266	up	0.0100713
ko04610	Complement and coagulation cascades	1.36194e-08	TPSB2	443433	K01315	EC:3.4.21.7	tryptase beta-2 precursor [Ovis aries]	24.6878	2.65933	9.28347	3.21466	up	2.14417e-05
